# Supplementary material for: Atypical Centriolar Composition Correlates with Internal Fertilization in Fish
Source: Cells. 2022 Feb 22;11(5):758. doi: 10.3390/cells11050758 (PMC8909020; doi:10.3390/cells11050758)
Supplement: Supplementary file 1 [file cells-11-00758-s001.zip]

Archive with 1 entries (1 files):
- cells-1576196-supplementary.pdf
